# Supplementary material for: Downsizing the molecular spring of the giant protein titin reveals that skeletal muscle titin determines passive stiffness and drives longitudinal hypertrophy
Source: eLife. 2018 Dec 19;7:e40532. doi: 10.7554/eLife.40532 (PMC6300359; doi:10.7554/eLife.40532)
Supplement: Figure 2—source data 1. [file elife-40532-fig2-data1.xlsx]

## Sheet: PSI_dia_sol_edl_domains
Exon_name	length_bases	length_AA	PSI_large_PEVK_Dia_WT	PSI_large_PEVK_Dia_Hom	PSI_large_PEVK_Sol_WT	PSI_large_PEVK_Sol_Hom	PSI_large_PEVK_EDL_WT	PSI_large_PEVK_EDL_Hom
MTE001	210	70	NA	NA	NA	NA	NA	NA
MTE002	104	35	100	100	100	100	100	100
MTE003	204	68	100	100	100	100	100	100
MTE004	288	96	100	100	100	100	100	100
MTE005	86	29	100	100	100	100	100	100
MTE006	242	81	100	100	100	100	100	100
MTE007	331	110	100	100	100	100	100	100
MTE008	153	51	100	100	100	100	100	100
MTE009	138	46	100	100	100	100	100	100
MTE010	132	44	100	100	100	100	100	100
MTE011	138	46	0.3	0.43	1.78	1.31	0.27	0.18
MTE012	138	46	14.29	66.54	33.72	85.54	3.17	15.94
MTE013	138	46	25.55	81.59	53.16	93.06	5.35	24.58
MTE014	294	98	100	100	100	100	100	100
MTE015	123	41	100	100	100	100	100	100
MTE016	288	96	100	100	100	100	100	100
MTE017	66	22	100	100	100	100	100	100
MTE018	259	86	100	100	100	100	100	100
MTE019	61	20	100	100	100	100	100	100
MTE020	216	72	100	100	100	100	100	100
MTE021	143	48	100	100	100	100	100	100
MTE022	206	69	100	100	100	100	100	100
MTE023	234	78	100	100	100	100	100	100
MTE024	245	82	100	100	100	100	100	100
MTE025	284	95	100	100	100	100	100	100
MTE026	165	55	100	100	100	100	100	100
MTE027	169	56	100	100	100	100	100	100
MTE028	1694	565	100	100	100	100	100	100
MTE029	282	94	100	100	100	100	100	100
MTE030	267	89	100	100	100	100	100	100
MTE031	273	91	100	100	100	100	100	100
MTE032	264	88	100	100	100	100	100	100
MTE033	261	87	100	100	100	100	100	100
MTE034	261	87	100	100	100	100	100	100
MTE035	264	88	100	100	100	100	100	100
MTE036	261	87	100	100	100	100	100	100
MTE037	261	87	100	100	100	100	100	100
MTE038	261	87	100	100	100	100	100	100
MTE039	142	47	100	100	100	100	100	100
MTE040	166	55	100	100	100	100	100	100
MTE041	232	77	100	100	100	100	100	100
MTE042	285	95	100	100	100	100	100	100
MTE043	126	42	100	100	100	100	100	100
MTE044	189	63	100	100	100	100	100	100
MTE045	375	125	0	0	0	0	0	0
MTE046	522	174	0	0	0	0	0	0
MTE047	57	19	100	100	100	100	100	100
MTE048	6520	2173	NA	NA	NA	NA	NA	NA
MTE049	2646	882	0	0	0	0	0	0
MTE050	279	93	100	100	100	100	100	100
MTE051	564	188	100	100	100	100	100	100
MTE052	282	94	99.08	99.41	98.43	99.1	98.91	98.67
MTE053	279	93	99.02	99.37	98.35	99.03	98.84	98.61
MTE054	279	93	99.12	99.42	98.52	99.09	98.93	98.71
MTE055	279	93	99.2	99.48	98.59	99.17	99.02	98.81
MTE056	288	96	99.23	99.49	98.58	99.19	99.03	98.82
MTE057	279	93	99.17	99.42	98.47	99.11	98.94	98.71
MTE058	282	94	98.83	99.19	97.93	98.74	98.56	98.27
MTE059	279	93	98.71	99.09	97.78	98.56	98.41	98.04
MTE060	279	93	98.83	99.21	97.95	98.75	98.58	98.24
MTE061	279	93	98.8	99.18	97.8	98.68	98.54	98.21
MTE062	288	96	98.84	99.26	97.95	98.79	98.64	98.31
MTE063	279	93	98.95	99.35	98.17	98.96	98.77	98.48
MTE064	282	94	99.03	99.35	98.28	98.99	98.82	98.57
MTE065	279	93	99.13	99.41	98.47	99.12	98.95	98.73
MTE066	279	93	99.07	99.39	98.36	99.07	98.88	98.67
MTE067	279	93	99.03	99.38	98.26	99.03	98.84	98.63
MTE068	288	96	99.1	99.4	98.38	99.08	98.9	98.68
MTE069	279	93	98.79	99.22	97.85	98.75	98.51	98.23
MTE070	282	94	100	100	100	100	100	100
MTE071	279	93	100	100	100	100	100	100
MTE072	282	94	100	100	100	100	100	100
MTE073	279	93	100	100	100	100	100	100
MTE074	288	96	100	100	100	100	100	100
MTE075	279	93	100	100	100	100	100	100
MTE076	279	93	100	100	100	100	100	100
MTE077	279	93	100	100	100	100	100	100
MTE078	288	96	100	100	100	100	100	100
MTE079	288	96	100	100	100	100	100	100
MTE080	282	94	100	100	100	100	100	100
MTE081	279	93	100	100	100	100	100	100
MTE082	282	94	100	100	100	100	100	100
MTE083	279	93	100	100	100	100	100	100
MTE084	288	96	100	100	100	100	100	100
MTE085	279	93	100	100	100	100	100	100
MTE086	279	93	100	100	100	100	100	100
MTE087	279	93	100	100	100	100	100	100
MTE088	288	96	100	100	100	100	100	100
MTE089	288	96	100	100	100	100	100	100
MTE090	282	94	100	100	100	100	100	100
MTE091	279	93	100	100	100	100	100	100
MTE092	282	94	100	100	100	100	100	100
MTE093	279	93	100	100	100	100	100	100
MTE094	379	126	100	100	100	100	100	100
MTE095	279	93	100	100	100	100	100	100
MTE096	279	93	100	100	100	100	100	100
MTE097	279	93	100	100	100	100	100	100
MTE098	288	96	100	100	100	100	100	100
MTE099	288	96	100	100	100	100	100	100
MTE100	291	97	100	100	100	100	100	100
MTE101	288	96	100	100	100	100	100	100
MTE102	93	31	100	100	100	100	100	100
MTE103	286	95	100	100	100	100	100	100
MTE104	184	61	100	100	100	100	100	100
MTE105	90	30	100	100	100	100	100	100
MTE106	268	89	100	100	100	100	100	100
MTE107	261	87	NA	NA	NA	NA	NA	NA
MTE108	210	70	100	100	100	100	100	100
MTE109	78	26	100	100	100	100	100	100
MTE110	27	9	100	100	100	100	100	100
MTE111	60	20	100	100	100	100	100	100
MTE112	84	28	99.94	0.14	99.94	1.68	99.88	0.09
MTE113	75	25	99.93	0.09	99.93	1.18	99.86	0.06
MTE114	45	15	99.81	0.01	99.8	0.49	99.62	0.02
MTE115	402	134	99.93	0.1	99.92	1.61	99.87	0.05
MTE116	60	20	99.94	0.17	99.93	2.09	99.89	0.05
MTE117	78	26	92.15	0.16	93.23	2	89.04	0.03
MTE118	78	26	93	0.18	94.07	2.4	90.27	0.06
MTE119	87	29	96.34	0.17	96.66	2.42	96.53	0.08
MTE120	81	27	96.36	0.12	96.64	2.17	96.43	0.07
MTE121	84	28	99.43	0.09	99.42	1.81	98.52	0.06
MTE122	87	29	96.85	0.09	97.08	1.7	96.71	0.04
MTE124	84	28	97.29	0.31	97.6	2.08	97.53	0.34
MTE125	81	27	96.48	0.08	95.57	1.5	96.24	0.04
MTE126	78	26	96.64	0.09	95.81	1.75	96.44	0.05
MTE127	75	25	96.43	0.06	94.98	1.71	95.98	0.04
MTE128	102	34	94.92	0.04	92.44	1.4	92.73	0.04
MTE129	102	34	96.43	0.08	95.82	1.43	96.27	0.06
MTE130	81	27	96.69	0.13	96.15	1.22	96.2	0.06
MTE131	69	23	96.61	0.12	96.09	0.91	95.79	0.05
MTE132	78	26	94.05	0.14	92.48	0.91	93.56	0.04
MTE133	84	28	93.84	0.09	91.97	1.08	93.58	0.02
MTE134	84	28	47.59	0.02	49.31	0.67	51.11	0.01
MTE135	84	28	49.91	0.04	53.25	0.81	53.49	0.01
MTE136	81	27	95.99	0.06	96.32	1.16	96.34	0.04
MTE137	210	70	96.18	0.12	96.43	0.97	96.4	0.06
MTE138	75	25	96.74	0.15	96.84	1.2	96.77	0.07
MTE139	75	25	94.52	0.11	90.82	1.58	92.01	0.09
MTE140	93	31	93.39	0.09	89.84	1.59	87.56	0.1
MTE141	78	26	57.3	0.04	44.33	0.8	44.18	0.04
MTE142	255	85	93.18	0.09	89.23	1.54	90.48	0.08
MTE143	84	28	93.45	0.1	90.41	1.27	90.16	0.05
MTE144	78	26	94.22	0.1	91.31	1.28	90.08	0.04
MTE145	84	28	99.2	0.12	98.65	1.27	98.67	0.05
MTE146	84	28	99.19	3.2	98.66	4.97	98.68	3.18
MTE147	84	28	34.7	0.05	28.23	0.3	27.05	0.01
MTE148	291	97	20.29	0.02	10.79	0.2	26.12	0.01
MTE149	75	25	21.02	0.01	13.22	0.25	27.54	0.01
MTE150	84	28	15.59	0.02	11.49	0.17	20.93	0
MTE151	75	25	56.2	0	56.17	0.48	50.13	0.02
MTE152	117	39	70.37	0.02	69.77	0.91	63.74	0.02
MTE153	78	26	65.83	0.03	63.39	0.79	58.25	0.01
MTE154	69	23	67.27	0.03	64.12	0.75	58.36	0.02
MTE155	93	31	60.64	0.04	49.35	0.63	52.96	0.48
MTE156	300	100	40.82	0.04	31.35	0.41	38.79	0.02
MTE157	81	27	61.17	0.26	53.61	1.32	62.4	0.28
MTE158	78	26	19.68	7.34	9.78	7.23	31.5	6.53
MTE159	84	28	32.13	91.39	17.45	90.31	47.92	83.4
MTE160	75	25	3.41	10.02	0.68	5.99	10.7	10.28
MTE161	81	27	4.04	11.37	0.55	6.15	14.05	12.37
MTE162	84	28	1.39	4.77	0.14	2.01	4.66	3.96
MTE163	84	28	1.27	4.18	0.08	1.2	4.1	3.27
MTE164.5	76	25	0	0	0	0	0	0
MTE165.5	75	25	0	0	0	0	0	0
MTE168	87	29	0	0	0	0	0.19	0.06
MTE169	78	26	1.07	5.61	0.65	5.59	1.54	4.9
MTE171	84	28	0.22	0.56	0	0	0.66	0.33
MTE172	84	28	0.42	1.27	0	0	1.32	0.79
MTE173	84	28	1.51	3.37	0.09	1.11	3.5	2.58
MTE182	84	28	1.76	3.66	0.44	1.76	4.46	3.74
MTE183	84	28	2.06	4.92	0.57	2.52	4.78	4.24
MTE184	84	28	3.1	3.6	1.41	2.42	4.93	3.36
MTE185	84	28	6.91	5.55	3.81	4.22	8.98	6.48
MTE186	87	29	93.66	97	93.56	97.14	93.93	95.25
MTE187	82	27	0	0	0	0	0	0
MTE188	84	28	0	0	0	0	0	0
MTE189	81	27	0	0	0	0	0	0
MTE190	81	27	0	0	0	0	0	0
MTE191	81	27	0	0	0	0	0	0
MTE192	81	27	0.18	0	0.26	0	0	0.16
MTE193	72	24	0.18	0	0.26	0	0	0.16
MTE194	81	27	0.18	0	0.26	0	0	0.16
MTE195	81	27	0	0	0	0	0	0
MTE196	81	27	0	0	0	0	0	0
MTE197	84	28	0	0	0	0	0	0
MTE198	68	23	0	0	0	0	0	0
MTE199	84	28	0.53	1.16	0	0	1.09	0.74
MTE200	84	28	1.47	3.07	0.06	0.57	2.94	1.99
MTE201	84	28	2.93	5.96	0.53	2.68	5.3	4.19
MTE202	84	28	3.15	6.97	0.62	3.41	6.25	5.38
MTE203	84	28	8.53	11.62	2.98	9.36	11.95	10.07
MTE204	84	28	11.07	17.8	3.77	14.58	15.44	15.43
MTE205	87	29	27.16	36.55	16.48	39.41	28.8	34.21
MTE206	84	28	29.62	36.1	17.25	39.39	29.18	34.04
MTE207	75	25	30.71	37.47	17.69	40.59	29.45	34.63
MTE208	78	26	28.21	36.15	16.57	38.46	27.27	31.79
MTE209	84	28	93.27	96.19	92.99	96.36	93.09	95.87
MTE210	96	32	NA	NA	NA	NA	NA	NA
MTE211	78	26	91.02	93.74	90.91	93.96	90.87	93.16
MTE212	78	26	0.87	2.33	0.17	1.26	3.85	5.06
MTE213	84	28	0.66	1.97	0.12	1.04	3.24	4.37
MTE214	84	28	0.44	1.54	0.08	0.79	2.81	3.74
MTE215	81	27	0.43	1.27	0.06	0.63	2.33	2.95
MTE216	75	25	0.75	1.6	0.29	1.04	3.03	3.79
MTE217	114	38	83.24	88.06	83.48	88.54	83.43	87.46
MTE218	69	23	84.06	88.07	83.94	88.09	83.07	86.91
MTE219	81	27	100	100	98.86	99.49	86.03	94.98
MTE220	75	25	100	100	99.49	99.63	97.55	98.6
MTE221	87	29	100	100	100	100	100	100
MTE222	63	21	100	100	100	100	100	100
MTE223	90	30	100	100	100	100	100	100
MTE224	48	16	100	100	100	100	100	100
MTE225	402	134	100	100	100	100	100	100
MTE226	279	93	100	100	100	100	100	100
MTE227	276	92	100	100	100	100	100	100
MTE228	140	47	100	100	100	100	100	100
MTE229	127	42	100	100	100	100	100	100
MTE230	264	88	100	100	100	100	100	100
MTE231	267	89	100	100	100	100	100	100
MTE232	264	88	100	100	100	100	100	100
MTE233	140	47	100	100	100	100	100	100
MTE234	127	42	100	100	100	100	100	100
MTE235	267	89	100	100	100	100	100	100
MTE236	267	89	100	100	100	100	100	100
MTE237	267	89	100	100	100	100	100	100
MTE238	140	47	100	100	100	100	100	100
MTE239	127	42	100	100	100	100	100	100
MTE240	143	48	100	100	100	100	100	100
MTE241	124	41	100	100	100	100	100	100
MTE242	267	89	100	100	99.41	99.85	100	100
MTE243	98	33	100	100	100	100	100	100
MTE244	169	56	100	100	100	100	100	100
MTE245	267	89	100	100	100	100	100	100
MTE246	267	89	100	100	100	100	100	100
MTE247	279	93	100	100	100	100	100	100
MTE248	409	136	100	100	100	100	100	100
MTE249	125	42	100	100	100	100	100	100
MTE250	267	89	100	100	100	100	100	100
MTE251	270	90	100	100	100	100	100	100
MTE252	303	101	100	100	100	100	100	100
MTE253	303	101	100	100	100	100	100	100
MTE254	188	63	100	100	100	100	100	100
MTE255	115	38	100	100	100	100	100	100
MTE256	285	95	100	100	100	100	100	100
MTE257	152	51	100	100	100	100	100	100
MTE258	148	49	100	100	100	100	100	100
MTE259	178	59	100	100	100	100	100	100
MTE260	122	41	100	100	100	100	100	100
MTE261	288	96	100	100	100	100	100	100
MTE262	297	99	100	100	100	100	100	100
MTE263	187	62	100	100	100	100	100	100
MTE264	116	39	100	100	100	100	100	100
MTE265	300	100	100	100	100	100	100	100
MTE266	300	100	100	100	100	100	100	100
MTE267	106	35	100	100	100	100	100	100
MTE268	197	66	100	100	100	100	100	100
MTE269	306	102	100	100	100	100	100	100
MTE270	279	93	100	100	100	100	100	100
MTE271	300	100	100	100	100	100	100	100
MTE272	303	101	100	100	100	100	100	100
MTE273	363	121	100	100	100	100	100	100
MTE274	303	101	100	100	100	100	100	100
MTE275	300	100	100	100	100	100	100	100
MTE276	297	99	100	100	100	100	100	100
MTE277	285	95	100	100	100	100	100	100
MTE278	294	98	100	100	100	100	100	100
MTE279	300	100	100	100	100	100	100	100
MTE280	309	103	100	100	100	100	100	100
MTE281	191	64	100	100	100	100	100	100
MTE282	430	143	100	100	100	100	100	100
MTE283	309	103	100	100	100	100	100	100
MTE284	149	50	100	100	100	100	100	100
MTE285	33	11	100	100	100	100	100	100
MTE286	130	43	100	100	100	100	100	100
MTE287	300	100	100	100	100	100	100	100
MTE288	318	106	100	100	100	100	100	100
MTE289	297	99	100	100	100	100	100	100
MTE290	300	100	100	100	100	100	100	100
MTE291	315	105	100	100	100	100	100	100
MTE292	149	50	100	100	100	100	100	100
MTE293	151	50	100	100	100	100	100	100
MTE294	282	94	100	100	100	100	100	100
MTE295	303	101	100	100	100	100	100	100
MTE296	303	101	100	100	100	100	100	100
MTE297	282	94	100	100	100	100	100	100
MTE298	300	100	100	100	100	100	100	100
MTE299	303	101	100	100	100	100	100	100
MTE300	309	103	100	100	100	100	100	100
MTE301	282	94	100	100	100	100	100	100
MTE302	300	100	100	100	100	100	100	100
MTE303	294	98	100	100	100	100	100	100
MTE304	2967	989	100	100	100	100	100	100
MTE305	321	107	100	100	100	100	100	100
MTE306	285	95	100	100	100	100	100	100
MTE307	300	100	100	100	100	100	100	100
MTE308	303	101	100	100	100	100	100	100
MTE309	276	92	100	100	100	100	100	100
MTE310	300	100	100	100	100	100	100	100
MTE311	303	101	100	100	100	100	100	100
MTE312	300	100	100	100	100	100	100	100
MTE313	288	96	100	100	100	100	100	100
MTE314	297	99	100	100	100	100	100	100
MTE315	303	101	100	100	100	100	100	100
MTE316	306	102	100	100	100	100	100	100
MTE317	288	96	100	100	100	100	100	100
MTE318	291	97	100	100	100	100	100	100
MTE319	288	96	100	100	100	100	100	100
MTE320	588	196	100	100	100	100	100	100
MTE321	105	35	100	100	100	100	100	100
MTE322	198	66	100	100	100	100	100	100
MTE323	297	99	100	100	100	100	100	100
MTE324	588	196	100	100	100	100	100	100
MTE325	303	101	100	100	100	100	100	100
MTE326	17106	5702	100	100	100	100	100	100
MTE327	297	99	100	100	100	100	100	100
MTE328	588	196	100	100	100	100	100	100
MTE329	303	101	100	100	100	100	100	100
MTE330	297	99	100	100	100	100	100	100
MTE331	288	96	100	100	100	100	100	100
MTE332	300	100	100	100	100	100	100	100
MTE333	303	101	100	100	100	100	100	100
MTE334	306	102	100	100	100	100	100	100
MTE335	1767	589	100	100	100	100	100	100
MTE336	294	98	100	100	100	100	100	100
MTE337	288	96	100	100	100	100	100	100
MTE338	300	100	100	100	100	100	100	100
MTE339	2067	689	100	100	100	100	100	100
MTE340	303	101	100	100	100	100	100	100
MTE341	306	102	100	100	100	100	100	100
MTE342	291	97	100	100	100	100	100	100
MTE343	297	99	100	100	100	100	100	100
MTE344	306	102	100	100	100	100	100	100
MTE345	306	102	100	100	100	100	100	100
MTE346	282	94	100	100	100	100	100	100
MTE347	594	198	100	100	100	100	100	100
MTE348	288	96	100	100	100	100	100	100
MTE349	300	100	100	100	100	100	100	100
MTE350	303	101	100	100	100	100	100	100
MTE351	303	101	100	100	100	100	100	100
MTE352	585	195	100	100	100	100	100	100
MTE353	306	102	100	100	100	100	100	100
MTE354	300	100	100	100	100	100	100	100
MTE355	576	192	100	100	100	100	100	100
MTE356	306	102	100	100	100	100	100	100
MTE357	594	198	100	100	100	100	100	100
MTE358	5765	1922	100	100	100	100	100	100
MTE359	157	52	100	100	100	100	100	100
MTE360	692	231	100	100	100	100	100	100
MTE361	154	51	100	100	100	100	100	100
MTE362	303	101	94.78	95.28	98.28	98.66	70.14	69.69
MTE363	1350	450	NA	NA	NA	NA	NA	NA
